# Supplementary material for: QbD Approach for the Development of Tea Tree Oil-Enhanced Microemulgel Loaded with Curcumin and Diclofenac for Rheumatoid Arthritis Treatment
Source: Gels. 2024 Sep 30;10(10):634. doi: 10.3390/gels10100634 (PMC11507205; doi:10.3390/gels10100634)
Supplement: Supplementary file 1 [file gels-10-00634-s001.zip]

Archive with 1 entries (1 files):
- gels-3201571 supplement.pdf
